# Supplementary material for: Levels of Predominant Intestinal Microorganisms in 1 Month-Old Full-Term Babies and Weight Gain during the First Year of Life
Source: Nutrients. 2021 Jul 14;13(7):2412. doi: 10.3390/nu13072412 (PMC8308764; doi:10.3390/nu13072412)
Supplement: Supplementary file 1 [file nutrients-13-02412-s001.zip]

Archive with 1 entries (1 files):
- nutrients-1280529-supplementary.pdf
